# Supplementary material for: Effect of feeding of sorghum stover based complete feed blocks containing guar meal as protein supplement on reproductive efficiency, hormone profile and antioxidant status in Deccani ewes
Source: PLoS One. 2022 May 26;17(5):e0268893. doi: 10.1371/journal.pone.0268893 (PMC9135188; doi:10.1371/journal.pone.0268893)
Supplement: S1 Data — (XLSX) [file pone.0268893.s001.xlsx]

## Sheet: Body weight of ewes
									Body weight of ewes
	start	Average	1 fortnight		II		III		IV		V		VI		VII		VIII		IX		X
1	27.2		28.5		28.8		29.6		29.85		28.74		30.1		31.2		31.3		31.7		32.4
1	24.6		24.7		27		27.5		26.5		26.6		28.7		28.45		28.7		29.06		30.55
1	24		23.6		26.1		24.45		26.05		26.17		24.7		23.35		27.9		28.31		29.13
1	23.2		23.8		24		25		25.65		26.4		27.6		27.65		28.35		28.79		29
1	23.4		24.7		26.5		26.4		26.25		27.48		27.3		28.25		28.3		28.3		30.07
1	22.5		24.2		24.95		25.6		25.8		25.48		26.8		27.7		28.1		28.75		28.99
1	18.5	23.3429	19.6	24.1571	19.7	25.2929	20.1	25.5214	20	25.7286	20.38	25.8929	21.1	26.6143	22.6	27.0286	22.7	27.9071	23.2	28.3014	23.71	29.1214
2	25.6		24.1		25.8		25.45		23.5		26.17		26.6		29.15		28		28.32		30.11
2	26.2		26.1		27		27.25		27.05		27.64		27.4		28.5		28		28.54		29.5
2	21.9		20.7		22.95		22.65		22.95		23.57		23.8		21.5		22.1		22.82		22.56
2	22.71		22.46		23.7		22.6		22.8		22.83		22.9		23.5		23.5		23.94		23.17
2	22.3		22.7		24.05		24.15		24.4		24.45		24.8		24.75		27.5		27.8		26.11
2	21.4		21.7		22.1		22.4		23.25		22.93		23		25.3		25.9		27.7		29.33
2	25.1	23.6014	24.9	23.2371	26.8	24.6286	27.25	24.5357	26.15	24.3	27.78	25.0529	27.9	25.2	29.6	26.0429	29	26.2857	29.37	26.9271	31.4	27.4543
3	23.4		23.5		24.65		25.6		25.8		26.2		26.8		26.17		28.9		28.94		29.45
3	24.2		24.5		25.35		24		22.95		23.17		23.7		24.25		24.18		24.06		26.77
3	22.9		23.3		23.75		24.8		24.45		24.89		24.9		26.1		27.45		28.87		30.1
3	23.2		23.7		24.8		24.55		24.45		25.7		25.8		25.43		26.5		26.56		28.66
3	22.9		22.9		23.25		24		23.45		23.76		23.92		24.3		24.15		24.63		26.11
3	21.9		22.1		21.95		20.25		20		21.1		21.6		22.4		20.9		20.53		21.71
3	23.2	23.1	22.1	23.1571	23.45	23.8857	22.75	23.7071	22.5	23.3714	23.4	24.0314	23.8	24.36	24.35	24.7143	25.1	25.3114	25.29	25.5543	29.11	27.4157
SD	1.84417		1.88302		2.09012		2.34307		2.32236		2.23167		2.38158		2.66343		2.69128		2.77968		3.00968
SEM	0.402432		0.410909		0.456102		0.5113		0.506779		0.486991		0.519704		0.581207		0.587286		0.606577		0.656766

## Sheet: FEED Intake 
							Fortnightly Feed intake (g/day)
		I		II		III		IV		V		VI		VII		VIII		IX		X
	1	1020.17		1030.91		1059.55		1068.49		1028.76		1077.44		1116.82		1316.02		1332.84		1362.27
	1	884.148		966.477		984.375		948.58		952.159		1027.33		1018.38		1206.7		1221.84		1284.49
	1	844.773		934.261		875.199		932.472		936.767		884.148		835.824		1030.11		1067.95		1177.27
	1	851.932		859.091		894.886		918.153		945		987.955		989.744		1191.99		1210.49		1219.32
	1	884.148		948.58		945		939.631		983.659		977.216		1011.22		1189.89		1189.89		1264.31
	1	866.25		893.097		916.364		923.523		912.068		959.318		991.534		1181.48		1208.81		1218.9
	1	701.591	864.716	705.17	905.369	719.489	913.551	715.909	920.966	729.511	926.847	755.284	952.67	808.977	967.5	954.432	1152.95	975.455	1172.47	1030.11	1222.38
	2	836.752		895.776		883.624		815.92		908.622		923.552		1012.09		1160.32		1173.58		1247.76
	2	906.192		937.44		946.12		939.176		959.661		951.328		989.52		1160.32		1182.7		1222.48
	2	718.704		796.824		786.408		796.824		818.35		826.336		746.48		915.824		945.661		934.886
	2	779.811		822.864		784.672		791.616		792.658		795.088		815.92		973.84		992.074		960.165
	2	788.144		835.016		838.488		847.168		848.904		861.056		859.32		1139.6		1152.03		1082
	2	753.424		767.312		777.728		807.24		796.13		798.56		878.416		1073.3		1147.89		1215.44
	2	864.528	806.794	930.496	855.104	946.12	851.88	907.928	843.696	964.522	869.835	968.688	874.944	1027.71	904.208	1201.76	1089.28	1217.09	1115.86	1301.22	1137.71
	3	815.92		855.848		888.832		895.776		909.664		930.496		908.622		1197.62		1199.27		1220.41
	3	850.64		880.152		833.28		796.824		804.462		822.864		841.96		1015.28		1040.14		1109.35
	3	808.976		824.6		861.056		848.904		864.181		864.528		906.192		1154.52		1196.37		1247.34
	3	822.864		861.056		852.376		848.904		892.304		895.776		882.93		1123.85		1139.6		1187.67
	3	795.088		807.24		833.28		814.184		824.947		830.502		843.696		1029.37		1045.95		1082
	3	767.312		762.104		703.08		694.4		732.592		749.952		777.728		871.069		895.933		899.662
	3	767.312	804.016	814.184	829.312	789.88	823.112	781.2	811.456	812.448	834.371	826.336	845.779	845.432	858.08	1053.4	1063.59	1076.2	1084.78	1206.32	1136.11
	SD	70.6407		78.0159		87.259		87.8714		83.3871		89.8698		98.6604		113.312		109.798		125.053
	SEM	15.4151		17.0245		19.0415		19.1751		18.1966		19.6112		21.5295		24.7268		23.9599		27.2888

## Sheet: Drymatter intake 
							Fortnightly Dry matter intake (g/d)
		I		II		III		IV		V		VI		VII		VIII		IX		X
	1	897.75		907.2		932.4		940.275		905.31		948.15		982.8		1158.1		1172.9		1198.8
	1	778.05		850.5		866.25		834.75		837.9		904.05		896.175		1061.9		1075.22		1130.35
	1	743.4		822.15		770.175		820.575		824.355		778.05		735.525		906.5		939.8		1036
	1	749.7		756		787.5		807.975		831.6		869.4		870.975		1048.95		1065.23		1073
	1	778.05		834.75		831.6		826.875		865.62		859.95		889.875		1047.1		1047.1		1112.59
	1	762.3		785.925		806.4		812.7		802.62		844.2		872.55		1039.7		1063.75		1072.63
	1	617.4	760.95	620.55	796.725	633.15	803.925	630	810.45	641.97	815.625	664.65	838.35	711.9	851.4	839.9	1014.59	858.4	1031.77	906.5	1075.7
	2	747.1		799.8		788.95		728.5		811.27		824.6		903.65		1036		1047.84		1114.07
	2	809.1		837		844.75		838.55		856.84		849.4		883.5		1036		1055.98		1091.5
	2	641.7		711.45		702.15		711.45		730.67		737.8		666.5		817.7		844.34		834.72
	2	696.26		734.7		700.6		706.8		707.73		709.9		728.5		869.5		885.78		857.29
	2	703.7		745.55		748.65		756.4		757.95		768.8		767.25		1017.5		1028.6		966.07
	2	672.7		685.1		694.4		720.75		710.83		713		784.3		958.3		1024.9		1085.21
	2	771.9	720.351	830.8	763.486	844.75	760.607	810.65	753.3	861.18	776.639	864.9	781.2	917.6	807.329	1073	972.571	1086.69	996.304	1161.8	1015.81
	3	728.5		764.15		793.6		799.8		812.2		830.8		811.27		1069.3		1070.78		1089.65
	3	759.5		785.85		744		711.45		718.27		734.7		751.75		906.5		928.7		990.49
	3	722.3		736.25		768.8		757.95		771.59		771.9		809.1		1030.82		1068.19		1113.7
	3	734.7		768.8		761.05		757.95		796.7		799.8		788.33		1003.44		1017.5		1060.42
	3	709.9		720.75		744		726.95		736.56		741.52		753.3		919.08		933.88		966.07
	3	685.1		680.45		627.75		620		654.1		669.6		694.4		777.74		799.94		803.27
	3	685.1	717.871	726.95	740.457	705.25	734.921	697.5	724.514	725.4	744.974	737.8	755.16	754.85	766.143	940.54	949.631	960.89	968.554	1077.07	1014.38
	SD	60.6036		67.1102		75.1916		75.1879		71.7208		76.9838		85.2534		98.5622		95.4895		109.048
	SEM	13.2248		14.6447		16.4082		16.4074		15.6508		16.7992		18.6038		21.508		20.8375		23.7962

## Sheet: Anti oxidants and progesterone 
	Lipid peroxidation (nanomol/ml)
			Lipid peroxidation at different collections			periods									Lipid peroxidation in different treatments
		45 day		120 day		15 BL								S1				S2				S3
	1	2.32		3.758		3.23												45d	2.42
	1	2.36		3.83		3.2165								45d	2.32			45d	2.362			45d	2.316
	1	2.295		3.68		3.28								45d	2.36			45d	2.382			45d	2.358
	1	2.286		3.61		3.2802								45d	2.295			45d	2.326			45d	2.4284
	1	2.42		3.624		3.227								45d	2.286			45d	2.33			45d	2.293
	1	2.264	2.32417	3.894	3.73267	3.285	3.25312							45d	2.42			45d	2.318			45d	2.42
	2	2.42		3.736		3.25								45d	2.264	2.32417		45d	2.352	2.35571		45d	2.381	2.36607
	2	2.362		3.79		3.19								120 d	3.758			120 d	3.736			120 d	3.712
	2	2.382		3.64		3.5378								120 d	3.83			120 d	3.79			120 d	3.65
	2	2.326		3.801		3.38								120 d	3.68			120 d	3.64			120 d	3.62
	2	2.33		3.79		3.33								120 d	3.61			120 d	3.801			120 d	3.792
	2	2.318		3.86		3.262								120 d	3.624			120 d	3.79			120 d	3.728
	2	2.352	2.35571	3.74	3.76529	3.246	3.31369							120 d	3.894	3.73267		120d	3.86			120 d	3.71	3.702
	3	2.316		3.712		3.32								15BL	3.23			120 d	3.74	3.76529		15BL	3.32
	3	2.358		3.65		3.2676								15BL	3.2165			15BL	3.25			15BL	3.2676
	3	2.4284		3.62		3.12								15BL	3.28			15BL	3.19			15BL	3.12
	3	2.293		3.792		3.29								15BL	3.2802			15BL	3.5378			15BL	3.29
	3	2.42		3.728		3.27								15BL	3.227			15BL	3.38			15BL	3.27
	3	2.381	2.36607	3.71	3.702	3.365	3.2721							15BL	3.285	3.25312		15 BL	3.33			15BL	3.365	3.2721
	AVG	2.34902		3.735		3.28143								AVG	3.10332			15BL	3.262			AVG	3.11339
	SD	0.0499707		0.0835963		0.0861353								SD	0.605892			15BL	3.24	3.31283		SD	0.576427
	SEM	0.0114641		0.0191783		0.0197608								SEM	0.14281			AVG	3.14461			SEM	0.135865
																		SD	0.607046
																		SEM	0.14
	Glutathione peroxidase at different periods												Glutathione peroxidase in different treatments
		45 day		120 day		15 BL							S1				S2				S3
	1	402		552		362						45d	402			45d	423			45d	408
	1	423		561		358						45d	423			45d	431			45d	418
	1	434		562		359						45d	434			45d	437			45d	429
	1	408		555		362						45d	408			45d	418			45d	404
	1	416		558		358						45d	416			45d	417			45d	416
	1	427	418.333	568	559.333	365	360.667					45d	427	418.333		45d	429	425.833		45d	428	417.167
	2	423		565		359						120 d	552			120 d	565			120 d	572
	2	431		587		373						120 d	561			120 d	587			120 d	568
	2	437		566		371						120 d	562			120 d	566			120 d	555
	2	418		564		368						120 d	555			120 d	564			120 d	565
	2	417		566		377						120 d	558			120 d	566			120 d	562
	2	429	425.833	563	568.5	367	369.167					120 d	568	559.333		120 d	563	568.5		120 d	554	562.667
	3	408		572		358						15BL	362			15BL	359			15BL	358
	3	418		568		359						15BL	358			15BL	373			15BL	359
	3	429		555		364						15BL	359			15BL	371			15BL	364
	3	404		565		350						15BL	362			15BL	368			15BL	350
	3	416		562		350						15BL	358			15BL	377			15BL	350
	3	428	417.167	554	562.667	360	356.833					15BL	365	360.667		15BL	367	369.167		15BL	360	356.833
	AVG	420.444		563.5		362.222						AVG	446.111			AVG	454.5			AVG	445.556
	SD	10.3254		8.00919		7.14189						SD	83.7555			SD	84.1667			SD	86.695
	SEM	2.43373		1.88778		1.68336						SEM	19.7414			SEM	19.8383			SEM	20.4342
		Progesterone concentartion at different periods												Progesterone concentartion in different treatments
		45 day		120 day		15 BL								S1				S2				S3
	1	8.23		27.58		32.2							45d	8.23			45d	7.24			45d	7.16
	1	7.12		21.38		32.65							45d	7.12			45d	7.62			45d	7.28
	1	7.25		23.86		34.82							45d	7.25			45d	6.82			45d	6.84
	1	6.79		23.61		31.02							45d	6.79			45d	6.96			45d	6.93
	1	7.41		24.24		32.97							45d	7.41			45d	7.62			45d	7.42
	1	7.64	7.40667	24.94	24.2683	31.85	32.585						45d	7.64	7.40667		45d	6.52	7.13		45d	6.81	7.07333
	2	7.24		23.36		33.25							120 d	27.58			120 d	23.36			120 d	22.12
	2	7.62		22.98		27.19							120 d	21.38			120 d	22.98			120 d	23.86
	2	6.82		22.64		27.78							120 d	23.86			120 d	22.64			120 d	22.86
	2	6.96		22.13		32.98							120 d	23.61			120 d	22.13			120 d	20.92
	2	7.62		23.87		26.62							120 d	24.24			120 d	23.87			120 d	23.28
	2	6.52	7.13	24.74	23.2867	34.46	30.38						120 d	24.94	24.2683		120 d	24.74	23.2867		120 d	18.71	21.9583
	3	7.16		22.12		33.32							15BL	32.2			15BL	33.25			15BL	33.32
	3	7.28		23.86		34.76							15BL	32.65			15BL	27.19			15BL	34.76
	3	6.84		22.86		32.12							15BL	34.82			15BL	27.78			15BL	32.12
	3	6.93		20.92		33.29							15BL	31.02			15BL	32.98			15BL	33.29
	3	7.42		23.28		31.27							15BL	32.97			15BL	26.62			15BL	31.27
	3	6.81	7.07333	18.71	21.9583	33.65	33.0683						15BL	31.85	32.585		15BL	34.46	30.38		15BL	33.65	33.0683
	Avg	7.20333		23.1711		32.0111							AVG	21.42			AVG	20.2656			AVG	20.7
	SD	0.413393		1.8571		2.46259							SD	10.5534			SD	9.92149			SD	10.7162
	SEM	0.0974378		0.437724		0.580438							SEM	2.48746			SEM	2.33852			SEM	2.52583

## Sheet: Reproductin traits  
	Time taken for exhibition of estrous (h)						Gestation length (d)					No. of matings per conception					Litter size
1	26.25
1	23.2						1	149				1	1			1	1
1	25.3						1	149				1	1			1	1
1	26.1						1	148				1	1			1	1
1	28.1						1	154				1	1			1	1
1	27						1	150				1	1			1	1
1	28.29	26.32					1	140	148.333			1	1	1		1	1	1
2	25.26						2	148				2	1			2	1
2	26.4						2	156.5				2	1			2	1
2	26.57						2	148				2	1			2	1
2	24.48						2	149				2	1			2	1
2	27.5						2	147				2	1			2	1
2	28.4						2	154				2	1			2	1
2	26.42	26.4329					2	150	150.357			2	1	1		2	1	1
3	28.15						3	152				3	1			3	1
3	31.42						3	167				3	1			3	1
3	23.3						3	150				3	1			3	1
3	28.59						3	147				3	1			3	1
3	29.26						3	150				3	1			3	1
3	28.38						3	154	153.333			3	1	1		3	1	1
3	28.51	28.23					SD	5.3126				SD	0			SD	0
SD	2.00517						SEM	1.21879				SEM	0			SEM	0
SEM	0.437564
	Conception rate (%)							Estrous response (%)
								no. of animals in estrous	no.of ewes
1	+	no. of pregnant animals	total no of animal				S1	7	7	100
1	+	6	7	85.7143			S2	7	7	100
1	+						S3	7	7	100
1	+
1	+
1	+						Lambing rate per no. of ewes tupped (%)
1	-							no. of ewes lambed	total no. of ewes	%
2	+						S1	6	7	85.7143
2	+						S2	7	7	100
2	+	7	7	100			S3	6	7	85.7143
2	+
2	+
2	+						Lambs born per total no. of ewes (%)
2	+							no. of lambs	total no of ewes	%
3	+						S1	6	7	85.7143
3	+						S2	7	7	100
3	+						S3	6	7	85.7143
3	+	6	7	85.7143
3	+
3	+
3	-

## Sheet: Lamb body weights 
								Body weights of lambs
			Females											Males
		Birth		15 d		30 d							Birth		15 d		30 d
	1	2.05		3.4		5.03						1	2.26		4.17		5.75
	1	2.45	2.25	3.84	3.62	5.1	5.065					1	2.68		3.99		5.5
	2	2.06		3.01		4.1						1	1.72		2.81		4.91
	2	2.29		3.35		4.75						1	2.19	2.2125	2.99	3.49	4.21	5.0925
	2	2.12		2.67		3.55						2	2.07		2.4		3.55
	2	2.51	2.245	3	3.0075	4.02	4.10667					2	2.75		3.6		5.65
	3	2.3		3.98		4.61						2	1.71	2.17667	3.85	3.28333	4.65	4.61667
	3	1.86		2.21		3.27						3	2.1		3.2		4.35
	3	1.97	2.04333	3.26	3.15	4.75	4.21					3	2.34		3.3		4.4
	SD	0.220706		0.550056		0.65098						3	2.84	2.42667	3.56	3.35333	4.8	4.51667
	SEM	0.0735686		0.183352		0.216993						SD	0.397162		0.555139		0.700588
												SEM	0.125594		0.17555		0.221545
